# Supplementary material for: Improved joint line and posterior offset restoration in primary total knee replacement using a robotic-assisted surgical technique: An international multi-centre retrospective analysis of matched cohorts
Source: PLoS One. 2022 Aug 25;17(8):e0272722. doi: 10.1371/journal.pone.0272722 (PMC9409519; doi:10.1371/journal.pone.0272722)
Supplement: S1 Data — (XLSX) [file pone.0272722.s001.xlsx]

## Sheet: Joint Line Height
Observer 1	p value for difference	p Value for Absolute Difference				Jigged (mm)		Navio (mm)
Measurement a	0.0330739	p < 0.01				Difference	Abs Diff	Difference	Abs Diff
Measurement b	0.0524748	p < 0.01			Average	0.907321	3.99755	-0.383056	1.95584
Combined Measurements	p < 0.01	p < 0.01			Max	8.82	9.79	4.73192	4.73192
					Min	-9.79	0.404724	-4.55	0.0412397
Observer 2					Range	18.61	9.38528	9.28192	4.69068
Measurement a	0.0323683	p < 0.01			St Dev	4.30674	1.8065	2.27603	1.21277
Measurement b	0.0384369	p < 0.01			Variance	18.548	3.26343	5.18032	1.47082
Combined Measurements	p < 0.01	p < 0.01			Confidence Interval	0.770559	0.323217	0.407226	0.216989
Student t Test for Absolute Differences in change in joint line height with Navio and Jigged TKR					Difference and Absolute Difference Values for Change in Joint Line Height Between Techniques

## Sheet: Posterior Offset
Observer 1	p value for Difference	p Value for Absolute Difference					Jigged (mm)		Navio (mm)
Measurement a	0.037578	p < 0.01					Difference	Abs Diff	Difference	Abs Diff
Measurement b	0.0216948	p < 0.01				Average	1.64198	4.24302	0.07625	2.19208
Combined Measurements	p < 0.01	p < 0.01				Max	14.9	14.9	7	7.2
						Min	-10.6	0	-7.2	0
Observer 2						Range	25.5	14.9	14.2	7.2
Measurement a	0.0654727	p < 0.01				St Dev	4.66063	2.51999	2.6634	1.50805
Measurement b	0.00694951	p < 0.01				Variance	21.7215	6.35034	7.0937	2.2742
Combined Measurements	p < 0.01	p < 0.01				Confidence Interval	0.833893	0.450883	0.476543	0.269824
Student t Test for Difference and Absolute Differences for Change in Posterior Offset with Navio and Jigged TKR						Difference and Absolute Difference Values for Change in Posterior Offset Between Techniques

## Sheet: Patient Factors
BMI				Age
Patient Number	NAVIO	Conventional		Patient Number	NAVIO	Conventional
1	33	31		1	57.9	59					Characteristics	Conventional TKA	Navio TKA	p-value
2	24	25.8		2	66.1	64					Age (range)	65.9 (46.3 - 88.2)	66.75 (47.2 - 85.5)	0.3
3	18	20		3	70.1	71					BMI (range)	29.7 (18.1 - 45.2)	30.2 (18.4 - 44.1)	0.34
4	36	35		4	71.4	73
5	31	31		5	76.3	74.5
6	26	27		6	72.6	77.8					Sex (M/F)	31 / 29	28/32	0.61
7	22	24		7	78.2	63.4					Side (R/L)	27/33	24/36	0.12
8	29	27		8	54.3	57.3
9	20	22		9	46.3	47.2
10	29	30		10	66.2	53.6
11	39	41		11	81.9	75.2						28	30	0.605577
12	41	40		12	57.7	64.2						32	30
13	23	24		13	59.1	57.2
14	24	25		14	76.5	57.3
15	23	25		15	62.3	81.3
16	41	39		16	69.3	66
17	34	36		17	64.2	54
18	23	22		18	58.4	56
19	27	26		19	71.6	68
20	35	37		20	66.7	65
21	22	21		21	75	53
22	31	31		22	76	82
23	33	31		23	68	79
24	35	36		24	68	85
25	25	26		25	57	74
26	22	34		26	66	56
27	44	45		27	66	67
28	33	35		28	56	84
29	44	42		29	56	55
30	32	30		30	64	66
31	36	37		31	69	63
32	37	39		32	65	63
33	30	30		33	65	67
34	21	24		34	66	78
35	29	28		35	69	74
36	31	30		36	80	76
37	33	31		37	57	75
38	20	23		38	66	59
39	19	19		39	66	57
40	27	26		40	59	58
41	40	41		41	72	66
42	42	42		42	88	78
43	28	27		43	73	67
44	28	28		44	63	56
45	30	32		45	60	64
46	36	35		46	76	49
47	27	29		47	57	68
48	35	34		48	61	76
49	33	32		49	65	58
50	21	19		50	72	74
51	21	24		51	74	82
52	41	39		52	54	76
53	37	35		53	68	64
54	36	35		54	51	58
55	24	26		55	53	76
56	24	24		56	66	66
57	30	28		57	67	63
58	19	18		58	64	66
59	20	20		59	59	74
60	26	38		60	70	68
Average	29.6667	30.1967			65.9017	66.75
T Test		0.337943				0.298265
Min	18	18			46.3	47.2
Max	44	45			88	85

## Sheet: Navio Patient Data
			Joint Line Height								Posterior Offset
			Observer 1				Observer 2				Observer 1				Observer 2
Patient Number	BMI	Age	Observer 1 JLH Pre-op1	Obs 1 JLH Post-op1	Obs 1 JLH Pre-op2	Obs 1 JLH Post-op2	Observer 2 JLH Pre-op1	Obs 2 JLH Post-op1	Obs 2 JLH Pre-op2	Obs 2 JLH Post-op2	Observer 1 PO Pre-op1	Obs 1 PO Post-op1	Obs 1 PO Pre-op2	Obs 1 PO Post-op2	Observer 2 PO Pre-op1	Obs 2 PO Post-op1	Obs 2 PO Pre-op2	Obs 2 PO Post-op2
1	33	57.9	13.65	13.2	14.9	15.95	15.75	16.15	14.55	14.85	25.5	26.6	29	29.7	27.2	34.2	27.9	29.9
2	24	66.1	16.3	17.8	14.51	14.5512	13.2	12.94	14.3	15.7	28.3	30.9	24.3	24.1	29.6	29.4	28.8	33.5
3	18	70.1	10.7	12.95	9.5	7.55	12.9	12.6	11.7	14.2	32.7	31.2	34.2	33	32.3	29.7	29.7	31.2
4	36	71.4	7.15	9.9	5.395	6.85	6.85	7.25	9.3	11.3	29.4	27.3	30.4	27.4	31.9	28.9	29.4	25
5	31	76.3	11.65	12.4	14.3	13.2183	13.4	9.94	10.2	13.3	21.1	20.6	23.7	25.9	24.2	26.2	24.2	21
6	26	72.6	17.25	17.85	13.9	16.1	17.95	18.85	14.6	17.1	31.1	28.7	29.4	35	32.4	38.9	31	28.9
7	22	78.2	16.6	16.65	13.7	12.76	21.9	22.8	15.6	18.3	28.7	29	26.2	24.2	26.1	26.9	27.1	23.5
8	29	54.3	17.85	18.633	19.2	21.933	17.3	18.2	18.65	21.5	28.6	31	31.5	30.5	30.5	34.6	29	30.4
9	20	46.3	9.1	11.7462	18.3	17.8667	12	12.1	11.25	12.6	36.2	38.5	36.2	38	28.6	33.4	35.3	39.8
10	29	66.2	14.25	15.9109	14.12	13.4109	10.16	10.56	11.82	14.2	28.3	28.1	31.6	29.6	30.2	31.2	16.8	16.8
11	39	81.9	13.7	15.9649	13.6	16.5649	12.9	16.65	15.1	17.25	20.1	20.3	18.7	20.1	19.8	23.8	20.4	22.2
12	41	57.7	11.15	11.6311	9.77	9.275	8.69	12.9	9.45	11.1	25.8	25.4	29.6	31.6	26.2	28.5	24.7	27.5
13	23	59.1	9.3	10.464	8.535	9.80898	10.14	11.5	9.37	10.85	25.3	23.6	20.4	19.4	21.5	24.4	23.3	24.3
14	24	76.5	11.95	13.25	11.77	13.37	11.21	11.55	11.03	11.67	28.1	30.4	27.9	23.8	26.5	26.2	29.5	22.3
15	23	62.3	7.85	8.77027	8.295	8.41027	9.05	8.59	9.49	8.23	22.4	23.8	24.2	27.7	21	22.5	23	24
16	41	69.3	11	13.3	13.71	15.475	9.11	12.13	11.82	14.3	21	18.8	18.7	16.5	20.3	19	19.6	17.4
17	34	64.2	13.15	11.8947	8.17	6.05	13	10.43	9.93	10.63	21.9	22.4	21.2	19.2	20.8	21.7	23.7	19.3
18	23	58.4	10.8	11.8246	10.095	11.5246	12.05	13	11.35	12.7	17.6	19.3	19.5	18.3	16.9	17.8	16.2	18.9
19	27	71.6	5.6	10.3319	13.35	15.65	8.38	12.45	10.67	11.8	20.8	20.7	22.8	25.1	22.7	19.9	23.4	24.2
20	35	66.7	14.4	11.8494	16.055	12.7444	12.95	10.76	14.6	11.65	22.1	24.4	19.6	21.3	22.5	24.4	22.2	24.8
21	22	75	12	9.8208	9.895	11.4508	12.05	12.7	10.65	9.85	25	24.3	20.1	18.3	23.1	20.7	22.1	23.8
22	31	76	5.8	4.34102	5.795	6.84102	9.85	9.07	9.93	12.55	22.5	23.7	19.6	17.2	22.9	20.4	31.7	30.7
23	33	68	11.15	13.3555	18.3	17.75	13.15	15.8	12.36	11.23	24.1	23.4	20.2	22.8	21.6	23.7	20.8	24
24	35	68	14.95	12.6129	15.65	11.4129	15	12.6	11.38	11.51	22.4	22	22.9	25.4	26.3	30.1	20.9	24.9
25	25	57	9.8	9.07895	11.6	8.19895	8.72	8.55	15.45	16.2	30.8	29.1	32.3	32.7	26.7	29.3	33.1	30.9
26	22	66	12.315	15.3282	12.65	11.5	12.75	14.75	13.05	17.6	21.8	22.9	24.5	23.5	25.7	24.3	22.4	22.3
27	44	66	16.25	13.5033	14.4	13.5533	14.6	12.55	12.75	12.6	30.1	31.9	31.5	27.9	28	31	27.1	29.6
28	33	56	10.75	10.1087	10.61	10.2337	12.5	9.8	12.36	10.83	20.1	22.2	24.3	20.1	22.7	26	20	24.7
29	44	56	9.4	11.7419	9.4	7.69189	12.4	15.3	12.4	11.25	28.9	29.2	33.8	35.4	28.7	29.4	27.8	29.5
30	32	64	13.4	12.7076	12.5	11.7776	13.95	12.65	13.05	11.72	24.2	22.8	22.3	23	24.2	27.3	27	26.7
31	36	69	18.35	14.3	16.55	13.6	16.2	13.95	15.05	16.7	28.7	28.6	31.2	28.5	28.1	24.7	33.7	30.5
32	37	65	12	12.5	11.99	10.705	12	12.65	11.99	10.85	23.4	22.8	28.9	27.7	26.6	23.9	28	27.1
33	30	65	11	11.5	10.84	9.275	10.91	11.85	10.75	9.63	22.1	22.6	25.6	24.6	22.6	23.8	24.4	26.5
34	21	66	19.05	16.5	20.85	18.05	19.2	16.25	17.8	15.8	25.1	27.2	27.1	26.7	32.1	28.1	30.2	25.7
35	29	69	14.9	10.55	14.35	11.495	15.95	13.4	14.1	11.83	22.5	23	22.1	21	23.8	24.2	23.6	20.6
36	31	80	14.75	13.65	14.5	17.29	14.4	10.41	14.15	14.05	28.5	30.9	32.4	30.9	28.6	26.4	34.9	34.2
37	33	57	10.45	10.8	8.91	11.205	12.17	16.8	3.5	3.87	25.5	27.7	23.6	24.6	22.5	25	21	26.8
38	20	66	14	9.45	12.15	14.45	15.3	12.6	13.6	10.5	29.3	26.9	34.3	36.6	30	26	30.2	26.2
39	19	66	14.25	10.1	14.75	13.67	14.45	12.23	10.48	10.36	29.6	29.3	28.8	26.3	27.8	32.1	27.7	28.5
40	27	59	11.7	13.9	14.95	13.5	14.2	14	17.05	17.5	24	24.2	23.7	25.3	20.3	22.4	23.5	28.1
41	40	72	11.65	7.55	12.33	8.065	11.1	8.66	15.95	15.65	33.5	34.7	34.9	31.1	31	28.7	26	28.6
42	42	88	10.48	12.95	10.53	12.8	10.83	13.3	11.68	13.8	26.2	28.2	24.9	21.8	28.1	31.2	24.1	30.8
43	28	73	14.5	12.9	17.5	13.3	12.46	12.25	14.83	15.7	28.9	30.6	34.2	34.1	35	35.1	34.1	32.1
44	28	63	9.1	11.25	8.585	10.8	10.65	12.4	11.21	10.69	28.9	26.9	25.3	25.4	31.2	31.1	31.5	28.1
45	30	60	25.25	21.3	24	21.2	16	15.25	24.6	22.1	35.2	33.8	32	29.2	35.2	31.7	29.5	27.1
46	36	76	13.5	14.35	13.2	14.15	13.8	13.95	12.9	13	25.6	26.4	28.8	26.1	24.2	25.4	24.9	27.3
47	27	57	13	12.8	13.15	11.7	12.91	11.06	12.31	11.35	33.4	35.4	38.5	36.4	30.6	28.4	30.6	29.2
48	35	61	12.145	14.9	11.97	14.95	11.6	14.15	14.35	16.25	24.5	28.4	31.4	29.1	26.7	29.3	26.3	32.2
49	33	65	10.25	13.75	9.55	13.2	9.68	13.3	9.29	12.85	18.9	21.2	18.2	21.3	22	23.8	23.5	26.5
50	21	72	28.4	23.95	21.8	23.55	22.5	27.1	23.3	25.75	32.7	28.1	31.3	30.1	31.1	32.2	32.9	27.1
51	21	74	7.35	3.625	6.3	4.15	6.4	3.91	9.13	5.26	33.8	36	38.1	35.4	36	35.9	33	30.7
52	41	54	13.65	10.83	13.6	11.175	7.06	10.23	13.75	11.6	38.6	38.3	34.5	33.2	34.3	36.4	35.8	35.3
53	37	68	9.685	7.15	9.45	6.9	11.15	9.53	10.37	10.33	31.2	31.4	38.7	36.9	38.2	37	35.9	38.1
54	36	51	14.1	9.55	14.2	12.55	13.1	11.4	12.3	12.15	26.7	25.4	25.9	24.8	24.8	26.6	27.1	22.4
55	24	53	7.55	8.31	8.9	9.5	8.75	8.33	8.88	9.44	28.8	31.2	33.4	30.7	35	36.6	36	33
56	24	66	5.65	5.915	13.2	12.05	8.18	5.7	7.19	7.49	29.4	26.9	32.1	34.6	33.2	34.8	37.3	30.2
57	30	67	13.6	11.35	12.15	11.55	17	14.55	15.55	13.65	24.1	26.1	24.3	22.2	26.3	25.9	26.6	25.2
58	19	64	11.175	6.74	9.95	6.55	8.03	7.79	8.69	9.23	31.2	31.1	36.4	32.6	35.2	29.8	38.1	31
59	20	59	12.6	10.56	13.1	11.82	13.2	10.61	12.5	11.65	31.4	33.8	32.6	36.4	30.7	33	29.5	32.5
60	26	70	7.37	5.935	5.6	5.075	6.87	7.4	7.28	8.85	34.4	35.9	29.7	29.7	30.6	27.5	32.2	26

## Sheet: Jigged Patient Data
			Joint Line Height								Posterior Offset
			Observer 1				Observer 2				Observer 1				Observer 2
Patient Number	BMI	Age	Observer 1 JLH Pre-op1	Obs 1 JLH Post-op1	Obs 1 JLH Pre-op2	Obs 1 JLH Post-op2	Observer 2 JLH Pre-op1	Obs 2 JLH Post-op1	Obs 2 JLH Pre-op2	Obs 2 JLH Post-op2	Observer 1 PO Pre-op1	Obs 1 PO Post-op1	Obs 1 PO Pre-op2	Obs 1 PO Post-op2	Observer 2 PO Pre-op1	Obs 2 PO Post-op1	Obs 2 PO Pre-op2	Obs 2 PO Post-op2
1	31	59	14.3	15.4	13.55	16.3	17.9	16.1	13.8	17	24.2	29.6	23.4	28.5	20.1	28	24.9	29.3
2	25.8	64	9.7	16.9	10.5	14.25	12.95	12.4	11.75	15.9	24.6	27.4	29.4	26.3	25.6	32.3	27.5	30.9
3	20	71	16.5	11.7	15.3	19.15	14.5	11.84	11.7	13.9	25.9	23.8	27.3	23.8	30.8	25.8	29.2	24.6
4	35	73	6.9	13.8	5.98	12.75	12.75	8.22	9.13	11.65	30.7	34.4	31	35.7	29.6	32.5	28.6	34.5
5	31	74.5	19.05	14.8	15.85	12.45	19.1	16.65	15.9	14.3	31.3	29.9	30.8	29	27.9	29.1	25.9	32.1
6	27	77.8	10	15.4	16.25	9.58	17.15	15.8	13.4	9.98	31.1	35.2	30.1	35.6	32.5	35.2	30.8	37.2
7	24	63.4	9.4	14.05	8.6	13.715	16.55	15.1	14.75	10.77	28.2	33.1	29	34.7	29.6	32.3	27.6	35.9
8	27	57.3	13.05	18.65	13	17.05	24.85	20.55	13.36	8.91	31	27.1	31.2	30	26.2	28.9	23.9	29.3
9	22	47.2	12.85	12.0943	9.3	13.9	18	12.95	14.45	11.65	29.4	35	29.3	37.5	24.9	38.5	27.3	42.2
10	30	53.6	9.45	15.0871	10.35	16.6871	12.9	10.02	14.05	17.4	29.2	33.3	30.1	33.7	34.4	34.2	31.1	33.3
11	41	75.2	9.6	13.5114	9.71	13.4614	11.2	14.15	11.31	14.1	24.8	29.6	30.9	34	26.8	27.9	26.8	28
12	40	64.2	8.08	13.23	11.91	12.8311	7.79	10.45	9.48	11.4	19.2	25.7	17.8	24.6	18.2	22.8	19.6	24.5
13	24	57.2	11	13.6498	12.39	15.1498	10.33	12.4	11.72	12.9	21.2	17.9	23.7	19.2	21.3	16.6	20.6	22
14	25	57.3	9.9	15.8415	12.14	15.7415	8.91	12.7	11.15	12.6	18.3	23.6	18.4	24.2	22.5	21.2	19.6	25.4
15	25	81.3	10	16.4436	15.81	16.8936	11.5	15.4	13.7	15.85	18.5	23.9	16.3	22.3	17.4	19.4	17.4	18.7
16	39	66	9.4	15.1915	10.04	14.1915	9.29	13.55	8.54	5.72	19.5	23.1	23.5	21.5	21.9	19.5	21.1	16.1
17	36	54	16.8	21.0578	16.05	21.3078	16.75	20.7	16	20.95	22.2	18.2	20.7	15.6	23.4	15.5	22	21.6
18	22	56	11	15.1012	14.15	17.56	8.87	16.1	12.38	15.55	21.1	25	16	21.3	21	23.8	20.5	24.1
19	26	68	9.3	11.09	9.07	12.16	11.95	18.7	12.92	12	17.7	21.5	16.8	19.3	29.3	30	19.2	16.8
20	37	65	12.6	15.2238	12.645	16.0738	11.87	15.25	11.91	16.1	21.8	28.2	18.3	21.1	18.9	25	17.4	23.1
21	21	53	12.9	16.5027	12.43	15.9527	11.45	8.15	11.7	16.25	16.2	21.5	20.2	17.9	17.1	20.6	19.7	16.4
22	31	82	18.05	16.0167	8.35	12.2462	13.8	14.65	18.85	16.5	21.5	25.9	19.9	24.3	22.3	26.8	25.7	21.3
23	31	79	11.9	15.1773	13.54	17.0773	10.71	15.35	12.35	17.25	32.1	26.1	31.3	27.3	28.6	23.4	28.9	23.6
24	36	85	17.1	13.4683	8.45	13.765	19.1	12.8	16.3	12.55	28.4	29.3	21.2	20.2	24.6	28.5	29.5	23.8
25	26	74	17.15	14.791	15.8	19.091	16.8	15.9	10.52	7.67	22.4	27.8	19.7	22.3	22.9	22.3	21.1	31.8
26	34	56	5.3	9.57969	5.83	9.99469	13.17	9.76	7.59	10.65	23.5	29.4	20.8	20.8	21.6	32.1	20.8	31.4
27	45	67	12.4	9.73548	13.38	9.94048	12.02	10.04	13	10.24	37.4	32	32.2	28.2	36	31.8	34	33.3
28	35	84	8.25	11.8729	6.74	11.6029	10.43	12.35	8.92	12.08	30.2	34.3	31.5	38.5	30.8	39.8	33.5	36.7
29	42	55	18.7	22.4811	16	23.6311	17.9	22.3	15.2	23.45	35.5	29.1	38.1	33.3	33.4	27.8	33.8	27.2
30	30	66	12	17.05	11.6	18.447	14.5	14.65	14.1	13.05	32.8	29.6	31.3	27.2	35.1	26.6	33.3	28.3
31	37	63	14.75	13.45	19.8	15.1	20.95	16.95	16	12.95	27.1	29.7	29.8	28.675	23.1	27.5	24.5	25.5
32	39	63	15.25	13.4	12.615	18.1782	18.7	16.65	16.1	14.75	23.7	27.8	25	25.3	20.9	23.5	22.2	26.6
33	30	67	14.1	10	13.59	8.765	13.15	8.29	12.64	7.05	26.4	22.4	33.3	29.3	28.1	24.8	25.3	22.2
34	24	78	14.95	13.5	14.45	11.42	14.8	12.4	14.3	10.32	25.5	19	22.2	26.9	22.1	24	21.4	22.4
35	28	74	3.48	12.3	1.935	7.935	6.04	5.24	9.91	8.56	26.6	27	26	29.1	25.6	34.6	24.7	32.6
36	30	76	16.3	13	18.6	13.3	16.05	13.65	18.35	13.95	26.7	31.5	23.2	27.5	28.4	29.6	27.5	31.5
37	31	75	13.1	10.9	11.85	8.35	12.8	15.65	11.55	13.1	23.5	26.7	25.6	21.7	26.4	22.2	19.6	24.4
38	23	59	9.9	5.57	15.645	5.855	10.26	7.27	16	7.55	25.8	32.7	32.7	30.7	29.7	26.7	31	27
39	19	57	7.4	6.6	7.52	12.7	7.55	3.68	7.67	4.66	22.7	25.1	27.4	24.6	22.7	26	24.5	23.5
40	26	58	12.6	9.3	12.6	9.21	12.6	8.81	12.6	8.72	21.5	27.1	25.2	26	25	30.9	25.7	29.8
41	41	66	12.6	7.075	16.95	10.15	13.45	6.41	13.3	6.2	25.5	29.9	24.9	28.4	23.8	29.8	31.9	28.4
42	42	78	15.3	13.35	15.15	10.99	15.5	12.75	16.15	13.45	29.4	26.1	25	23.4	30.1	28.9	24.1	26.3
43	27	67	15.65	12.2	16.85	9.61	19.4	11.8	18.5	14.35	33.6	38.2	34.8	39.1	32	41.9	36.4	42.1
44	28	56	10.725	17.6	10.6	13.55	12.55	13.65	11.58	15.55	27.2	30.9	22.6	24.4	24.8	25.3	25.4	23.6
45	32	64	16.8	14.75	16.95	14.6	16.8	12.75	14.95	14	28.1	22.7	22.2	17.1	23.6	24.4	21.1	26.2
46	35	49	24.55	21.75	22.05	18.75	23.05	19.7	22.45	19.8	34.3	31.5	28.5	32.8	29.6	35.7	33.6	29.4
47	29	68	13.5	11.3	13.85	10.95	13.6	10.05	13.1	11.55	29.4	31.8	31.3	34.6	29.6	34.8	26.7	33
48	34	76	18.35	16.9	10.605	14.5655	16.85	17.65	18.35	17.95	24.4	35.7	25.3	29.1	25.5	38.4	29.9	38.7
49	32	58	14.6	20.9	14.6	17.75	15.35	17.4	15.8	18.95	24.3	26.4	24.3	28.2	19.2	31.2	23.1	30.8
50	19	74	16	7.4	16.4	9.495	17.6	7.47	16.8	11.45	23	23.5	24.9	29.1	27.6	31.5	28.5	31.1
51	24	82	13	18	13.1	15.5	12.85	18	10.8	13.35	25.9	28.3	22.4	26.1	22.7	30.3	23.6	25.5
52	39	76	17.25	14.55	17.6	14.45	16.75	8.91	18.15	14.3	36	35.7	33.2	29.3	35.2	38.1	32.1	38.3
53	35	64	14.55	18.8	15.4	18.55	16.15	11.7	16.6	17.65	32.7	28.4	27.4	29.1	28.1	25.6	34.6	29.7
54	35	58	13.1	17	7.29	9.68192	13.55	15.1	14	13.8	36	31.2	32.4	29.8	30.8	26.8	30.1	37.7
55	26	76	15.6	13.3	12.05	16.35	16.4	14.15	13.39	14.05	33.2	39.2	34.5	37.8	37.2	38.4	36.6	35
56	24	66	13.6	10.9	17.35	12.75	13.55	10.08	15.2	10.65	30.8	34.1	30	31.1	25.6	30.3	27.7	34
57	28	63	10.63	15.82	12.3	7.35	11.91	10.66	15.7	11.4	41.8	37.5	32	31.5	37.2	30.4	34.2	28.1
58	18	66	8.55	6.51	13.065	13.4697	9.88	7.17	8.59	6.64	27.4	32	28.2	33.9	32.2	30.4	29.6	38.2
59	20	74	9.09	8.17	9.225	6.225	8.54	3.22	14.95	10.8	36.1	33.3	33.1	27.4	19.5	20.5	31.3	27.5
60	38	68	11.45	8.345	11.1	8	13.79	7.88	11.625	8.19	28.1	30.2	37.6	27	32.8	34.6	36	33.1
